# Supplementary material for: Highlighting the Biotechnological Potential of Deep Oceanic Crust Fungi through the Prism of Their Antimicrobial Activity
Source: Mar Drugs. 2021 Jul 24;19(8):411. doi: 10.3390/md19080411 (PMC8399467; doi:10.3390/md19080411)
Supplement: Supplementary file 1 [file marinedrugs-19-00411-s001.zip]

Archive with 1 entries (1 files):
- marinedrugs-1312746-supplementary.pdf
